# Supplementary material for: Absence of electron-transfer-associated changes in the time-dependent X-ray free-electron laser structures of the photosynthetic reaction center
Source: eLife. 2023 Oct 5;12:RP88955. doi: 10.7554/eLife.88955 (PMC10554733; doi:10.7554/eLife.88955)
Supplement: Figure 2—figure supplement 1—source data 1. [file elife-88955-fig2-figsupp1-data1.zip › Figure 2-figure supplement 1-source data 1/Figure 2-figure supplement 1-source data 1.xlsx]

## Sheet: Sheet1
		Em	LUMO
	PLPM	-846	-3580
	BL	-848	-3560
	BM	-904	-3490
	HL	-561	-5230
	HM	-607	-5120
