# Supplementary material for: Absence of electron-transfer-associated changes in the time-dependent X-ray free-electron laser structures of the photosynthetic reaction center
Source: eLife. 2023 Oct 5;12:RP88955. doi: 10.7554/eLife.88955 (PMC10554733; doi:10.7554/eLife.88955)
Supplement: Figure 6—source data 1. [file elife-88955-fig6-data1.zip › Figure 6-source data 1/Figure 6-source data 1.xlsx]

## Sheet: Sheet1
	Dataset a	5 ps	300 ps
	PL	-36	-87
	PM	-43	-31
	BL	7	-15
	BM	-21	24
	HL	4	-29
	HM	-8	20
	Dataset b	1 ps	5 ps	20 ps	300 ps	8 ms
	PL	-17	-35	-75	-68	-7
	PM	32	0	-30	4	-1
	BL	-1	21	8	-5	4
	BM	4	-29	-15	-5	-20
	HL	3	22	19	25	-18
	HM	21	13	14	23	17
