# Supplementary material for: Absence of electron-transfer-associated changes in the time-dependent X-ray free-electron laser structures of the photosynthetic reaction center
Source: eLife. 2023 Oct 5;12:RP88955. doi: 10.7554/eLife.88955 (PMC10554733; doi:10.7554/eLife.88955)
Supplement: Table 5—source data 1. [file elife-88955-table5-data1.zip › Table 5-source data 1/Table 5-source data 1.txt]

TITLE    1 SUPPORTING INFOMATION FOR:
TITLE    2 ABSENCE OF ELECTRON TRANSFER-ASSOCIATED CHANGES IN THE TIME-DEPENDENT X-RAY FREE-ELECTRON LASER STRUCTURES OF THE PHOTOSYNTHETIC REACTION CENTER
TITLE    3 GAI NISHIKAWA, YU SUGO, KEISUKE SAITO, AND HIROSHI ISHIKITA
REMARK 400
REMARK 400
REMARK 400 MODEL 1: GEOMETRY OF QM REGION OF HL- IN TABLE 5
REMARK 400 MODEL 2: GEOMETRY OF QM REGION OF HM- IN TABLE 5
REMARK 400 MODEL 3: GEOMETRY OF QM REGION OF HL-(PL+) IN TABLE 5
REMARK 400 MODEL 4: GEOMETRY OF QM REGION OF HM-(PL+) IN TABLE 5
REMARK 400
REMARK 400
MODEL        1
HETATM    1  CHA BPB r   7       5.351 -34.538  12.423  1.00 82.84           C
HETATM    2  CHB BPB r   7       4.689 -37.728  15.954  1.00 82.21           C
HETATM    3  CHC BPB r   7       4.645 -41.141  12.429  1.00 83.65           C
HETATM    4  CHD BPB r   7       5.769 -37.972   8.912  1.00 78.64           C
HETATM    5  NA  BPB r   7       4.941 -36.356  13.948  1.00 85.22           N
HETATM    6  C1A BPB r   7       5.077 -35.036  13.685  1.00 83.70           C
HETATM    7  C2A BPB r   7       4.873 -34.178  14.931  1.00 81.10           C
HETATM    8  C3A BPB r   7       5.090 -35.219  16.050  1.00 80.23           C
HETATM    9  C4A BPB r   7       4.867 -36.529  15.298  1.00 84.28           C
HETATM   10  CMA BPB r   7       6.485 -35.174  16.693  1.00 82.43           C
HETATM   11  CAA BPB r   7       3.451 -33.577  14.926  1.00 79.15           C
HETATM   12  CBA BPB r   7       3.231 -32.551  16.031  1.00 79.27           C
HETATM   13  CGA BPB r   7       1.791 -32.102  16.141  1.00 82.20           C
HETATM   14  O1A BPB r   7       0.843 -32.608  15.577  1.00 78.13           O
HETATM   15  O2A BPB r   7       1.705 -31.068  17.000  1.00 89.14           O
HETATM   16  NB  BPB r   7       4.672 -39.237  14.010  1.00 83.97           N
HETATM   17  C1B BPB r   7       4.565 -39.014  15.369  1.00 82.33           C
HETATM   18  C2B BPB r   7       4.361 -40.265  15.990  1.00 82.29           C
HETATM   19  C3B BPB r   7       4.367 -41.251  14.965  1.00 78.05           C
HETATM   20  C4B BPB r   7       4.574 -40.569  13.716  1.00 80.99           C
HETATM   21  CMB BPB r   7       4.199 -40.437  17.473  1.00 83.95           C
HETATM   22  CAB BPB r   7       4.143 -42.699  15.060  1.00 81.03           C
HETATM   23  OBB BPB r   7       4.341 -43.463  14.110  1.00 80.52           O
HETATM   24  CBB BPB r   7       3.568 -43.283  16.342  1.00 78.68           C
HETATM   25  NC  BPB r   7       5.180 -39.281  10.901  1.00 82.33           N
HETATM   26  C1C BPB r   7       4.916 -40.571  11.196  1.00 83.90           C
HETATM   27  C2C BPB r   7       4.978 -41.465   9.961  1.00 86.11           C
HETATM   28  C3C BPB r   7       5.259 -40.455   8.870  1.00 86.21           C
HETATM   29  C4C BPB r   7       5.440 -39.158   9.553  1.00 85.72           C
HETATM   30  CMC BPB r   7       5.986 -42.616  10.114  1.00 87.13           C
HETATM   31  CAC BPB r   7       5.186 -40.694   7.552  1.00 87.19           C
HETATM   32  CBC BPB r   7       4.838 -42.031   6.967  1.00 85.43           C
HETATM   33  ND  BPB r   7       5.479 -36.566  10.882  1.00 82.31           N
HETATM   34  C1D BPB r   7       5.808 -36.697   9.527  1.00 82.97           C
HETATM   35  C2D BPB r   7       6.104 -35.416   9.017  1.00 79.02           C
HETATM   36  C3D BPB r   7       5.959 -34.520  10.115  1.00 81.01           C
HETATM   37  C4D BPB r   7       5.581 -35.281  11.251  1.00 82.74           C
HETATM   38  CMD BPB r   7       6.494 -35.093   7.609  1.00 87.60           C
HETATM   39  CAD BPB r   7       5.932 -33.144  10.473  1.00 88.81           C
HETATM   40  OBD BPB r   7       6.105 -32.132   9.770  1.00 82.68           O
HETATM   41  CBD BPB r   7       5.569 -33.082  12.014  1.00 89.26           C
HETATM   42  CGD BPB r   7       6.662 -32.430  12.830  1.00 86.23           C
HETATM   43  O1D BPB r   7       6.590 -31.370  13.435  1.00 85.56           O
HETATM   44  O2D BPB r   7       7.772 -33.197  12.849  1.00 78.09           O
HETATM   45  CED BPB r   7       8.802 -32.833  13.763  1.00 91.03           C
HETATM   46  C1  BPB r   7       0.400 -30.624  17.381  1.00 92.65           C
HETATM   47  HHB BPB r   7       4.622 -37.684  17.036  1.00  0.00           H
HETATM   48  HHC BPB r   7       4.498 -42.211  12.439  1.00  0.00           H
HETATM   49  HHD BPB r   7       5.967 -38.010   7.847  1.00  0.00           H
HETATM   50  H2A BPB r   7       5.600 -33.359  14.999  1.00  0.00           H
HETATM   51  H3A BPB r   7       4.364 -35.093  16.855  1.00  0.00           H
HETATM   52 HMA1 BPB r   7       6.588 -34.283  17.319  1.00  0.00           H
HETATM   53 HMA2 BPB r   7       7.278 -35.163  15.936  1.00  0.00           H
HETATM   54 HMA3 BPB r   7       6.643 -36.049  17.333  1.00  0.00           H
HETATM   55 HAA1 BPB r   7       2.715 -34.383  15.013  1.00  0.00           H
HETATM   56 HAA2 BPB r   7       3.258 -33.098  13.961  1.00  0.00           H
HETATM   57 HBA1 BPB r   7       3.855 -31.663  15.879  1.00  0.00           H
HETATM   58 HBA2 BPB r   7       3.514 -32.950  17.014  1.00  0.00           H
HETATM   59  HNB BPB r   7       4.813 -38.483  13.347  1.00  0.00           H
HETATM   60 HMB1 BPB r   7       4.387 -39.497  18.000  1.00  0.00           H
HETATM   61 HMB2 BPB r   7       4.892 -41.183  17.879  1.00  0.00           H
HETATM   62 HMB3 BPB r   7       3.188 -40.764  17.741  1.00  0.00           H
HETATM   63 HBB1 BPB r   7       2.654 -42.762  16.644  1.00  0.00           H
HETATM   64 HBB2 BPB r   7       4.273 -43.210  17.176  1.00  0.00           H
HETATM   65 HBB3 BPB r   7       3.334 -44.334  16.157  1.00  0.00           H
HETATM   66  H2C BPB r   7       3.998 -41.914   9.785  1.00  0.00           H
HETATM   67 HMC1 BPB r   7       5.636 -43.338  10.857  1.00  0.00           H
HETATM   68 HMC2 BPB r   7       6.947 -42.234  10.466  1.00  0.00           H
HETATM   69 HMC3 BPB r   7       6.131 -43.146   9.167  1.00  0.00           H
HETATM   70  HAC BPB r   7       5.352 -39.880   6.849  1.00  0.00           H
HETATM   71 HBC1 BPB r   7       4.234 -42.633   7.653  1.00  0.00           H
HETATM   72 HBC2 BPB r   7       5.730 -42.622   6.730  1.00  0.00           H
HETATM   73 HBC3 BPB r   7       4.272 -41.919   6.039  1.00  0.00           H
HETATM   74  HND BPB r   7       5.251 -37.382  11.448  1.00  0.00           H
HETATM   75 HMD1 BPB r   7       6.068 -35.818   6.907  1.00  0.00           H
HETATM   76 HMD2 BPB r   7       7.583 -35.111   7.468  1.00  0.00           H
HETATM   77 HMD3 BPB r   7       6.144 -34.096   7.324  1.00  0.00           H
HETATM   78  HBD BPB r   7       4.673 -32.462  12.119  1.00  0.00           H
HETATM   79 HED1 BPB r   7       8.403 -32.736  14.777  1.00  0.00           H
HETATM   80 HED2 BPB r   7       9.281 -31.894  13.474  1.00  0.00           H
HETATM   81 HED3 BPB r   7       9.526 -33.648  13.720  1.00  0.00           H
HETATM   82  H1A BPB r   7      -0.290 -30.667  16.535  1.00  0.00           H
HETATM   83  H1B BPB r   7       0.521 -29.598  17.721  1.00  0.00           H
ENDMDL
MODEL        2
HETATM    1  CHA BPB r   2      23.012 -53.848   2.866  1.00 95.88           C
HETATM    2  CHB BPB r   2      19.114 -56.531   2.119  1.00 91.88           C
HETATM    3  CHC BPB r   2      17.256 -54.957   6.396  1.00 92.89           C
HETATM    4  CHD BPB r   2      21.014 -51.935   6.982  1.00 95.97           C
HETATM    5  NA  BPB r   2      20.999 -55.137   2.810  1.00 93.62           N
HETATM    6  C1A BPB r   2      22.227 -54.847   2.306  1.00 96.36           C
HETATM    7  C2A BPB r   2      22.557 -55.735   1.095  1.00 93.85           C
HETATM    8  C3A BPB r   2      21.127 -56.092   0.625  1.00 94.52           C
HETATM    9  C4A BPB r   2      20.345 -55.939   1.930  1.00 96.50           C
HETATM   10  CMA BPB r   2      20.599 -55.140  -0.464  1.00 94.71           C
HETATM   11  CAA BPB r   2      23.355 -56.993   1.535  1.00 86.10           C
HETATM   12  CBA BPB r   2      23.641 -57.973   0.383  1.00 86.50           C
HETATM   13  CGA BPB r   2      24.142 -59.330   0.845  1.00 93.97           C
HETATM   14  O1A BPB r   2      24.634 -59.568   1.929  1.00 93.44           O
HETATM   15  O2A BPB r   2      23.947 -60.267  -0.120  1.00100.18           O
HETATM   16  NB  BPB r   2      18.405 -55.614   4.324  1.00 95.13           N
HETATM   17  C1B BPB r   2      18.245 -56.453   3.236  1.00 89.55           C
HETATM   18  C2B BPB r   2      17.051 -57.173   3.434  1.00 87.31           C
HETATM   19  C3B BPB r   2      16.486 -56.742   4.662  1.00 86.93           C
HETATM   20  C4B BPB r   2      17.365 -55.734   5.212  1.00 89.32           C
HETATM   21  CMB BPB r   2      16.477 -58.146   2.445  1.00 85.29           C
HETATM   22  CAB BPB r   2      15.221 -57.280   5.187  1.00 88.68           C
HETATM   23  OBB BPB r   2      14.699 -58.285   4.704  1.00 92.06           O
HETATM   24  CBB BPB r   2      14.494 -56.605   6.340  1.00 82.72           C
HETATM   25  NC  BPB r   2      19.327 -53.636   6.462  1.00 89.24           N
HETATM   26  C1C BPB r   2      18.115 -54.000   6.930  1.00 94.12           C
HETATM   27  C2C BPB r   2      17.742 -53.227   8.213  1.00 92.43           C
HETATM   28  C3C BPB r   2      18.863 -52.204   8.283  1.00 93.36           C
HETATM   29  C4C BPB r   2      19.824 -52.602   7.223  1.00 91.60           C
HETATM   30  CMC BPB r   2      16.310 -52.669   8.219  1.00 89.24           C
HETATM   31  CAC BPB r   2      18.983 -51.123   9.073  1.00 93.33           C
HETATM   32  CBC BPB r   2      18.047 -50.643  10.147  1.00 90.14           C
HETATM   33  ND  BPB r   2      21.683 -53.145   4.938  1.00 94.73           N
HETATM   34  C1D BPB r   2      21.878 -52.125   5.876  1.00 93.99           C
HETATM   35  C2D BPB r   2      23.013 -51.383   5.494  1.00 96.07           C
HETATM   36  C3D BPB r   2      23.523 -52.020   4.325  1.00101.62           C
HETATM   37  C4D BPB r   2      22.655 -53.090   4.006  1.00 97.33           C
HETATM   38  CMD BPB r   2      23.469 -50.127   6.172  1.00 96.37           C
HETATM   39  CAD BPB r   2      24.626 -52.039   3.408  1.00 98.14           C
HETATM   40  OBD BPB r   2      25.627 -51.323   3.310  1.00 98.30           O
HETATM   41  CBD BPB r   2      24.348 -53.252   2.414  1.00 96.69           C
HETATM   42  CGD BPB r   2      24.349 -52.745   0.992  1.00 91.51           C
HETATM   43  O1D BPB r   2      25.009 -53.199   0.061  1.00 90.26           O
HETATM   44  O2D BPB r   2      23.530 -51.694   0.834  1.00 90.63           O
HETATM   45  CED BPB r   2      23.403 -51.169  -0.490  1.00 96.13           C
HETATM   46  C1  BPB r   2      24.221 -61.621   0.268  1.00111.15           C
HETATM   47  HHB BPB r   2      18.758 -57.162   1.311  1.00  0.00           H
HETATM   48  HHC BPB r   2      16.369 -55.145   6.980  1.00  0.00           H
HETATM   49  HHD BPB r   2      21.292 -51.137   7.662  1.00  0.00           H
HETATM   50  H2A BPB r   2      23.123 -55.203   0.321  1.00  0.00           H
HETATM   51  H3A BPB r   2      21.059 -57.116   0.245  1.00  0.00           H
HETATM   52 HMA1 BPB r   2      21.195 -55.221  -1.382  1.00  0.00           H
HETATM   53 HMA2 BPB r   2      20.635 -54.099  -0.120  1.00  0.00           H
HETATM   54 HMA3 BPB r   2      19.558 -55.373  -0.712  1.00  0.00           H
HETATM   55 HAA1 BPB r   2      22.794 -57.501   2.325  1.00  0.00           H
HETATM   56 HAA2 BPB r   2      24.300 -56.692   1.996  1.00  0.00           H
HETATM   57 HBA1 BPB r   2      24.387 -57.557  -0.306  1.00  0.00           H
HETATM   58 HBA2 BPB r   2      22.747 -58.151  -0.222  1.00  0.00           H
HETATM   59  HNB BPB r   2      19.192 -54.990   4.448  1.00  0.00           H
HETATM   60 HMB1 BPB r   2      17.263 -58.623   1.850  1.00  0.00           H
HETATM   61 HMB2 BPB r   2      15.799 -57.637   1.745  1.00  0.00           H
HETATM   62 HMB3 BPB r   2      15.890 -58.907   2.954  1.00  0.00           H
HETATM   63 HBB1 BPB r   2      14.426 -55.522   6.209  1.00  0.00           H
HETATM   64 HBB2 BPB r   2      15.015 -56.802   7.282  1.00  0.00           H
HETATM   65 HBB3 BPB r   2      13.494 -57.038   6.400  1.00  0.00           H
HETATM   66  H2C BPB r   2      17.862 -53.910   9.067  1.00  0.00           H
HETATM   67 HMC1 BPB r   2      15.581 -53.445   7.966  1.00  0.00           H
HETATM   68 HMC2 BPB r   2      16.202 -51.867   7.486  1.00  0.00           H
HETATM   69 HMC3 BPB r   2      16.032 -52.269   9.198  1.00  0.00           H
HETATM   70  HAC BPB r   2      19.858 -50.490   8.935  1.00  0.00           H
HETATM   71 HBC1 BPB r   2      17.412 -51.437  10.551  1.00  0.00           H
HETATM   72 HBC2 BPB r   2      17.376 -49.852   9.776  1.00  0.00           H
HETATM   73 HBC3 BPB r   2      18.616 -50.202  10.971  1.00  0.00           H
HETATM   74  HND BPB r   2      20.910 -53.797   4.990  1.00  0.00           H
HETATM   75 HMD1 BPB r   2      23.437 -50.225   7.262  1.00  0.00           H
HETATM   76 HMD2 BPB r   2      22.818 -49.274   5.928  1.00  0.00           H
HETATM   77 HMD3 BPB r   2      24.487 -49.866   5.874  1.00  0.00           H
HETATM   78  HBD BPB r   2      25.180 -53.960   2.503  1.00  0.00           H
HETATM   79 HED1 BPB r   2      22.780 -51.832  -1.096  1.00  0.00           H
HETATM   80 HED2 BPB r   2      24.380 -51.056  -0.964  1.00  0.00           H
HETATM   81 HED3 BPB r   2      22.912 -50.203  -0.380  1.00  0.00           H
HETATM   82  H1A BPB r   2      23.330 -62.041   0.748  1.00  0.00           H
HETATM   83  H1B BPB r   2      25.050 -61.640   0.976  1.00  0.00           H
ENDMDL
MODEL        3
HETATM    1  CHA BPB r   7       5.367 -34.541  12.435  1.00 82.84           C
HETATM    2  CHB BPB r   7       4.701 -37.747  15.950  1.00 82.21           C
HETATM    3  CHC BPB r   7       4.646 -41.146  12.413  1.00 83.65           C
HETATM    4  CHD BPB r   7       5.782 -37.960   8.914  1.00 78.64           C
HETATM    5  NA  BPB r   7       4.963 -36.367  13.952  1.00 85.22           N
HETATM    6  C1A BPB r   7       5.095 -35.044  13.695  1.00 83.70           C
HETATM    7  C2A BPB r   7       4.891 -34.191  14.944  1.00 81.10           C
HETATM    8  C3A BPB r   7       5.113 -35.237  16.058  1.00 80.23           C
HETATM    9  C4A BPB r   7       4.887 -36.545  15.300  1.00 84.28           C
HETATM   10  CMA BPB r   7       6.512 -35.191  16.694  1.00 82.43           C
HETATM   11  CAA BPB r   7       3.469 -33.590  14.940  1.00 79.15           C
HETATM   12  CBA BPB r   7       3.245 -32.563  16.044  1.00 79.27           C
HETATM   13  CGA BPB r   7       1.804 -32.111  16.144  1.00 82.20           C
HETATM   14  O1A BPB r   7       0.860 -32.618  15.573  1.00 78.13           O
HETATM   15  O2A BPB r   7       1.711 -31.076  16.998  1.00 89.14           O
HETATM   16  NB  BPB r   7       4.685 -39.252  14.002  1.00 83.97           N
HETATM   17  C1B BPB r   7       4.570 -39.031  15.362  1.00 82.33           C
HETATM   18  C2B BPB r   7       4.346 -40.281  15.976  1.00 82.29           C
HETATM   19  C3B BPB r   7       4.355 -41.266  14.947  1.00 78.05           C
HETATM   20  C4B BPB r   7       4.575 -40.580  13.702  1.00 80.99           C
HETATM   21  CMB BPB r   7       4.165 -40.452  17.457  1.00 83.95           C
HETATM   22  CAB BPB r   7       4.125 -42.710  15.037  1.00 81.03           C
HETATM   23  OBB BPB r   7       4.290 -43.476  14.079  1.00 80.52           O
HETATM   24  CBB BPB r   7       3.579 -43.299  16.330  1.00 78.68           C
HETATM   25  NC  BPB r   7       5.206 -39.279  10.901  1.00 82.33           N
HETATM   26  C1C BPB r   7       4.928 -40.569  11.186  1.00 83.90           C
HETATM   27  C2C BPB r   7       4.980 -41.453   9.944  1.00 86.11           C
HETATM   28  C3C BPB r   7       5.260 -40.436   8.861  1.00 86.21           C
HETATM   29  C4C BPB r   7       5.457 -39.146   9.552  1.00 85.72           C
HETATM   30  CMC BPB r   7       5.985 -42.608  10.081  1.00 87.13           C
HETATM   31  CAC BPB r   7       5.167 -40.663   7.544  1.00 87.19           C
HETATM   32  CBC BPB r   7       4.786 -41.990   6.960  1.00 85.43           C
HETATM   33  ND  BPB r   7       5.498 -36.563  10.889  1.00 82.31           N
HETATM   34  C1D BPB r   7       5.822 -36.688   9.534  1.00 82.97           C
HETATM   35  C2D BPB r   7       6.113 -35.405   9.026  1.00 79.02           C
HETATM   36  C3D BPB r   7       5.968 -34.514  10.127  1.00 81.01           C
HETATM   37  C4D BPB r   7       5.596 -35.279  11.261  1.00 82.74           C
HETATM   38  CMD BPB r   7       6.496 -35.076   7.618  1.00 87.60           C
HETATM   39  CAD BPB r   7       5.938 -33.138  10.491  1.00 88.81           C
HETATM   40  OBD BPB r   7       6.106 -32.124   9.793  1.00 82.68           O
HETATM   41  CBD BPB r   7       5.578 -33.083  12.032  1.00 89.26           C
HETATM   42  CGD BPB r   7       6.673 -32.429  12.843  1.00 86.23           C
HETATM   43  O1D BPB r   7       6.601 -31.367  13.445  1.00 85.56           O
HETATM   44  O2D BPB r   7       7.783 -33.197  12.858  1.00 78.09           O
HETATM   45  CED BPB r   7       8.822 -32.822  13.759  1.00 91.03           C
HETATM   46  C1  BPB r   7       0.404 -30.630  17.374  1.00 92.65           C
HETATM   47  HHB BPB r   7       4.637 -37.706  17.033  1.00  0.00           H
HETATM   48  HHC BPB r   7       4.488 -42.214  12.416  1.00  0.00           H
HETATM   49  HHD BPB r   7       5.974 -37.993   7.848  1.00  0.00           H
HETATM   50  H2A BPB r   7       5.618 -33.373  15.014  1.00  0.00           H
HETATM   51  H3A BPB r   7       4.391 -35.113  16.867  1.00  0.00           H
HETATM   52 HMA1 BPB r   7       6.621 -34.296  17.313  1.00  0.00           H
HETATM   53 HMA2 BPB r   7       7.300 -35.186  15.932  1.00  0.00           H
HETATM   54 HMA3 BPB r   7       6.672 -36.063  17.338  1.00  0.00           H
HETATM   55 HAA1 BPB r   7       2.731 -34.396  15.024  1.00  0.00           H
HETATM   56 HAA2 BPB r   7       3.277 -33.110  13.976  1.00  0.00           H
HETATM   57 HBA1 BPB r   7       3.871 -31.676  15.896  1.00  0.00           H
HETATM   58 HBA2 BPB r   7       3.522 -32.962  17.030  1.00  0.00           H
HETATM   59  HNB BPB r   7       4.835 -38.496  13.342  1.00  0.00           H
HETATM   60 HMB1 BPB r   7       4.237 -39.493  17.975  1.00  0.00           H
HETATM   61 HMB2 BPB r   7       4.921 -41.115  17.894  1.00  0.00           H
HETATM   62 HMB3 BPB r   7       3.189 -40.879  17.707  1.00  0.00           H
HETATM   63 HBB1 BPB r   7       2.636 -42.820  16.612  1.00  0.00           H
HETATM   64 HBB2 BPB r   7       4.268 -43.172  17.169  1.00  0.00           H
HETATM   65 HBB3 BPB r   7       3.396 -44.363  16.163  1.00  0.00           H
HETATM   66  H2C BPB r   7       3.998 -41.896   9.768  1.00  0.00           H
HETATM   67 HMC1 BPB r   7       5.635 -43.338  10.817  1.00  0.00           H
HETATM   68 HMC2 BPB r   7       6.947 -42.232  10.437  1.00  0.00           H
HETATM   69 HMC3 BPB r   7       6.128 -43.126   9.127  1.00  0.00           H
HETATM   70  HAC BPB r   7       5.329 -39.845   6.843  1.00  0.00           H
HETATM   71 HBC1 BPB r   7       4.190 -42.589   7.656  1.00  0.00           H
HETATM   72 HBC2 BPB r   7       5.666 -42.589   6.700  1.00  0.00           H
HETATM   73 HBC3 BPB r   7       4.199 -41.862   6.048  1.00  0.00           H
HETATM   74  HND BPB r   7       5.272 -37.381  11.453  1.00  0.00           H
HETATM   75 HMD1 BPB r   7       6.071 -35.801   6.915  1.00  0.00           H
HETATM   76 HMD2 BPB r   7       7.585 -35.089   7.473  1.00  0.00           H
HETATM   77 HMD3 BPB r   7       6.140 -34.080   7.337  1.00  0.00           H
HETATM   78  HBD BPB r   7       4.680 -32.467  12.142  1.00  0.00           H
HETATM   79 HED1 BPB r   7       8.439 -32.746  14.781  1.00  0.00           H
HETATM   80 HED2 BPB r   7       9.275 -31.869  13.474  1.00  0.00           H
HETATM   81 HED3 BPB r   7       9.561 -33.621  13.692  1.00  0.00           H
HETATM   82  H1A BPB r   7      -0.285 -30.676  16.528  1.00  0.00           H
HETATM   83  H1B BPB r   7       0.527 -29.603  17.709  1.00  0.00           H
ENDMDL  
MODEL        4
HETATM    1  CHA BPB r   2      23.001 -53.853   2.872  1.00 95.88           C
HETATM    2  CHB BPB r   2      19.092 -56.517   2.133  1.00 91.88           C
HETATM    3  CHC BPB r   2      17.239 -54.942   6.413  1.00 92.89           C
HETATM    4  CHD BPB r   2      21.016 -51.942   6.997  1.00 95.97           C
HETATM    5  NA  BPB r   2      20.984 -55.133   2.821  1.00 93.62           N
HETATM    6  C1A BPB r   2      22.213 -54.850   2.314  1.00 96.36           C
HETATM    7  C2A BPB r   2      22.538 -55.742   1.106  1.00 93.85           C
HETATM    8  C3A BPB r   2      21.106 -56.093   0.638  1.00 94.52           C
HETATM    9  C4A BPB r   2      20.326 -55.932   1.943  1.00 96.50           C
HETATM   10  CMA BPB r   2      20.583 -55.141  -0.454  1.00 94.71           C
HETATM   11  CAA BPB r   2      23.329 -57.003   1.548  1.00 86.10           C
HETATM   12  CBA BPB r   2      23.622 -57.980   0.395  1.00 86.50           C
HETATM   13  CGA BPB r   2      24.117 -59.338   0.859  1.00 93.97           C
HETATM   14  O1A BPB r   2      24.591 -59.580   1.950  1.00 93.44           O
HETATM   15  O2A BPB r   2      23.939 -60.272  -0.113  1.00100.18           O
HETATM   16  NB  BPB r   2      18.379 -55.592   4.336  1.00 95.13           N
HETATM   17  C1B BPB r   2      18.221 -56.434   3.248  1.00 89.55           C
HETATM   18  C2B BPB r   2      17.026 -57.152   3.445  1.00 87.31           C
HETATM   19  C3B BPB r   2      16.456 -56.715   4.670  1.00 86.93           C
HETATM   20  C4B BPB r   2      17.341 -55.715   5.226  1.00 89.32           C
HETATM   21  CMB BPB r   2      16.458 -58.134   2.462  1.00 85.29           C
HETATM   22  CAB BPB r   2      15.183 -57.248   5.177  1.00 88.68           C
HETATM   23  OBB BPB r   2      14.625 -58.208   4.642  1.00 92.06           O
HETATM   24  CBB BPB r   2      14.488 -56.627   6.380  1.00 82.72           C
HETATM   25  NC  BPB r   2      19.327 -53.645   6.488  1.00 89.24           N
HETATM   26  C1C BPB r   2      18.109 -53.996   6.951  1.00 94.12           C
HETATM   27  C2C BPB r   2      17.739 -53.219   8.232  1.00 92.43           C
HETATM   28  C3C BPB r   2      18.867 -52.201   8.301  1.00 93.36           C
HETATM   29  C4C BPB r   2      19.826 -52.607   7.243  1.00 91.60           C
HETATM   30  CMC BPB r   2      16.310 -52.654   8.229  1.00 89.24           C
HETATM   31  CAC BPB r   2      18.993 -51.117   9.087  1.00 93.33           C
HETATM   32  CBC BPB r   2      18.064 -50.630  10.164  1.00 90.14           C
HETATM   33  ND  BPB r   2      21.673 -53.145   4.943  1.00 94.73           N
HETATM   34  C1D BPB r   2      21.877 -52.132   5.886  1.00 93.99           C
HETATM   35  C2D BPB r   2      23.014 -51.393   5.504  1.00 96.07           C
HETATM   36  C3D BPB r   2      23.523 -52.033   4.337  1.00101.62           C
HETATM   37  C4D BPB r   2      22.647 -53.095   4.013  1.00 97.33           C
HETATM   38  CMD BPB r   2      23.474 -50.137   6.181  1.00 96.37           C
HETATM   39  CAD BPB r   2      24.631 -52.061   3.423  1.00 98.14           C
HETATM   40  OBD BPB r   2      25.640 -51.358   3.335  1.00 98.30           O
HETATM   41  CBD BPB r   2      24.341 -53.263   2.420  1.00 96.69           C
HETATM   42  CGD BPB r   2      24.346 -52.747   1.000  1.00 91.51           C
HETATM   43  O1D BPB r   2      25.008 -53.197   0.069  1.00 90.26           O
HETATM   44  O2D BPB r   2      23.533 -51.690   0.846  1.00 90.63           O
HETATM   45  CED BPB r   2      23.418 -51.153  -0.475  1.00 96.13           C
HETATM   46  C1  BPB r   2      24.219 -61.626   0.272  1.00111.15           C
HETATM   47  HHB BPB r   2      18.735 -57.148   1.326  1.00  0.00           H
HETATM   48  HHC BPB r   2      16.351 -55.122   6.997  1.00  0.00           H
HETATM   49  HHD BPB r   2      21.298 -51.144   7.675  1.00  0.00           H
HETATM   50  H2A BPB r   2      23.106 -55.214   0.330  1.00  0.00           H
HETATM   51  H3A BPB r   2      21.033 -57.118   0.261  1.00  0.00           H
HETATM   52 HMA1 BPB r   2      21.179 -55.227  -1.371  1.00  0.00           H
HETATM   53 HMA2 BPB r   2      20.623 -54.100  -0.112  1.00  0.00           H
HETATM   54 HMA3 BPB r   2      19.541 -55.371  -0.703  1.00  0.00           H
HETATM   55 HAA1 BPB r   2      22.762 -57.514   2.333  1.00  0.00           H
HETATM   56 HAA2 BPB r   2      24.271 -56.706   2.016  1.00  0.00           H
HETATM   57 HBA1 BPB r   2      24.374 -57.564  -0.285  1.00  0.00           H
HETATM   58 HBA2 BPB r   2      22.733 -58.155  -0.218  1.00  0.00           H
HETATM   59  HNB BPB r   2      19.163 -54.965   4.458  1.00  0.00           H
HETATM   60 HMB1 BPB r   2      17.242 -58.571   1.835  1.00  0.00           H
HETATM   61 HMB2 BPB r   2      15.734 -57.645   1.794  1.00  0.00           H
HETATM   62  MB3 BPB r   2      15.918 -58.926   2.977  1.00  0.00           H
HETATM   63 HBB1 BPB r   2      14.392 -55.541   6.286  1.00  0.00           H
HETATM   64 HBB2 BPB r   2      15.051 -56.840   7.294  1.00  0.00           H
HETATM   65 HBB3 BPB r   2      13.499 -57.082   6.464  1.00  0.00           H
HETATM   66  H2C BPB r   2      17.851 -53.902   9.088  1.00  0.00           H
HETATM   67 HMC1 BPB r   2      15.579 -53.428   7.972  1.00  0.00           H
HETATM   68 HMC2 BPB r   2      16.211 -51.853   7.493  1.00  0.00           H
HETATM   69 HMC3 BPB r   2      16.027 -52.251   9.205  1.00  0.00           H
HETATM   70  HAC BPB r   2      19.869 -50.488   8.945  1.00  0.00           H
HETATM   71 HBC1 BPB r   2      17.431 -51.419  10.578  1.00  0.00           H
HETATM   72 HBC2 BPB r   2      17.392 -49.839   9.794  1.00  0.00           H
HETATM   73 HBC3 BPB r   2      18.639 -50.184  10.982  1.00  0.00           H
HETATM   74  HND BPB r   2      20.894 -53.791   4.989  1.00  0.00           H
HETATM   75 HMD1 BPB r   2      23.442 -50.235   7.271  1.00  0.00           H
HETATM   76 HMD2 BPB r   2      22.826 -49.283   5.935  1.00  0.00           H
HETATM   77 HMD3 BPB r   2      24.493 -49.881   5.882  1.00  0.00           H
HETATM   78  HBD BPB r   2      25.166 -53.979   2.504  1.00  0.00           H
HETATM   79 HED1 BPB r   2      22.789 -51.802  -1.089  1.00  0.00           H
HETATM   80 HED2 BPB r   2      24.399 -51.050  -0.944  1.00  0.00           H
HETATM   81 HED3 BPB r   2      22.940 -50.181  -0.359  1.00  0.00           H
HETATM   82  H1A BPB r   2      23.330 -62.050   0.751  1.00  0.00           H
HETATM   83  H1B BPB r   2      25.048 -61.644   0.980  1.00  0.00           H
ENDMDL
END   
