# Supplementary material for: Absence of electron-transfer-associated changes in the time-dependent X-ray free-electron laser structures of the photosynthetic reaction center
Source: eLife. 2023 Oct 5;12:RP88955. doi: 10.7554/eLife.88955 (PMC10554733; doi:10.7554/eLife.88955)
Supplement: Table 6—source data 1. [file elife-88955-table6-data1.zip]

Archive with 1 entries (1 files):
- Table 6-source data 1/Table 6-source data 1.txt
