# Supplementary material for: Absence of electron-transfer-associated changes in the time-dependent X-ray free-electron laser structures of the photosynthetic reaction center
Source: eLife. 2023 Oct 5;12:RP88955. doi: 10.7554/eLife.88955 (PMC10554733; doi:10.7554/eLife.88955)
Supplement: Table 6—source data 1. [file elife-88955-table6-data1.zip › Table 6-source data 1/Table 6-source data 1.txt]

TITLE    1 SUPPORTING INFOMATION FOR:
TITLE    2 ABSENCE OF ELECTRON TRANSFER-ASSOCIATED CHANGES IN THE TIME-DEPENDENT X-RAY FREE-ELECTRON LASER STRUCTURES OF THE PHOTOSYNTHETIC REACTION CENTER
TITLE    3 GAI NISHIKAWA, YU SUGO, KEISUKE SAITO, AND HIROSHI ISHIKITA
REMARK 400
REMARK 400
REMARK 400 MODEL 5: GEOMETRY OF QM REGION OF HL- IN TABLE 6
REMARK 400 MODEL 6: GEOMETRY OF QM REGION OF HM- IN TABLE 6
REMARK 400 MODEL 7: GEOMETRY OF QM REGION OF HL-(PL+) IN TABLE 6
REMARK 400 MODEL 8: GEOMETRY OF QM REGION OF HM-(PL+) IN TABLE 6
REMARK 400
REMARK 400
MODEL        5
HETATM    1  CHA BPB r   7       5.318 -34.473  12.493  1.00 63.96           C
HETATM    2  CHB BPB r   7       4.610 -37.686  15.997  1.00 64.38           C
HETATM    3  CHC BPB r   7       4.621 -41.090  12.459  1.00 64.92           C
HETATM    4  CHD BPB r   7       5.775 -37.894   8.978  1.00 62.40           C
HETATM    5  NA  BPB r   7       4.917 -36.305  14.005  1.00 66.67           N
HETATM    6  C1A BPB r   7       5.036 -34.982  13.750  1.00 64.64           C
HETATM    7  C2A BPB r   7       4.794 -34.131  14.994  1.00 62.25           C
HETATM    8  C3A BPB r   7       5.013 -35.174  16.113  1.00 62.27           C
HETATM    9  C4A BPB r   7       4.808 -36.484  15.352  1.00 65.55           C
HETATM   10  CMA BPB r   7       6.411 -35.116  16.750  1.00 60.64           C
HETATM   11  CAA BPB r   7       3.360 -33.559  14.961  1.00 64.43           C
HETATM   12  CBA BPB r   7       3.091 -32.537  16.059  1.00 65.40           C
HETATM   13  CGA BPB r   7       1.636 -32.132  16.144  1.00 67.27           C
HETATM   14  O1A BPB r   7       0.710 -32.680  15.582  1.00 71.79           O
HETATM   15  O2A BPB r   7       1.509 -31.082  16.977  1.00 74.71           O
HETATM   16  NB  BPB r   7       4.628 -39.194  14.049  1.00 66.33           N
HETATM   17  C1B BPB r   7       4.498 -38.973  15.407  1.00 65.08           C
HETATM   18  C2B BPB r   7       4.284 -40.226  16.019  1.00 64.59           C
HETATM   19  C3B BPB r   7       4.306 -41.211  14.992  1.00 65.12           C
HETATM   20  C4B BPB r   7       4.535 -40.525  13.749  1.00 64.09           C
HETATM   21  CMB BPB r   7       4.104 -40.408  17.498  1.00 67.46           C
HETATM   22  CAB BPB r   7       4.091 -42.661  15.080  1.00 65.50           C
HETATM   23  OBB BPB r   7       4.307 -43.424  14.132  1.00 67.55           O
HETATM   24  CBB BPB r   7       3.521 -43.260  16.358  1.00 66.49           C
HETATM   25  NC  BPB r   7       5.203 -39.222  10.960  1.00 64.60           N
HETATM   26  C1C BPB r   7       4.907 -40.511  11.234  1.00 66.41           C
HETATM   27  C2C BPB r   7       4.933 -41.387   9.984  1.00 62.90           C
HETATM   28  C3C BPB r   7       5.210 -40.362   8.907  1.00 65.94           C
HETATM   29  C4C BPB r   7       5.442 -39.083   9.610  1.00 66.22           C
HETATM   30  CMC BPB r   7       5.933 -42.551  10.091  1.00 64.64           C
HETATM   31  CAC BPB r   7       5.081 -40.563   7.587  1.00 64.88           C
HETATM   32  CBC BPB r   7       4.660 -41.870   6.982  1.00 66.26           C
HETATM   33  ND  BPB r   7       5.474 -36.498  10.954  1.00 62.97           N
HETATM   34  C1D BPB r   7       5.808 -36.624   9.600  1.00 62.90           C
HETATM   35  C2D BPB r   7       6.094 -35.340   9.091  1.00 61.48           C
HETATM   36  C3D BPB r   7       5.932 -34.445  10.187  1.00 60.97           C
HETATM   37  C4D BPB r   7       5.558 -35.211  11.322  1.00 63.74           C
HETATM   38  CMD BPB r   7       6.481 -35.020   7.682  1.00 66.06           C
HETATM   39  CAD BPB r   7       5.896 -33.069  10.549  1.00 66.15           C
HETATM   40  OBD BPB r   7       6.074 -32.052   9.854  1.00 65.92           O
HETATM   41  CBD BPB r   7       5.530 -33.015  12.089  1.00 69.23           C
HETATM   42  CGD BPB r   7       6.629 -32.350  12.886  1.00 67.47           C
HETATM   43  O1D BPB r   7       6.568 -31.271  13.455  1.00 69.37           O
HETATM   44  O2D BPB r   7       7.736 -33.124  12.916  1.00 65.41           O
HETATM   45  CED BPB r   7       8.790 -32.718  13.784  1.00 73.67           C
HETATM   46  C1  BPB r   7       0.190 -30.670  17.345  1.00 75.51           C
HETATM   47  HHB BPB r   7       4.519 -37.645  17.078  1.00  0.00           H
HETATM   48  HHC BPB r   7       4.461 -42.158  12.459  1.00  0.00           H
HETATM   49  HHD BPB r   7       5.970 -37.924   7.912  1.00  0.00           H
HETATM   50  H2A BPB r   7       5.505 -33.299  15.075  1.00  0.00           H
HETATM   51  H3A BPB r   7       4.282 -35.059  16.917  1.00  0.00           H
HETATM   52 HMA1 BPB r   7       6.531 -34.203  17.341  1.00  0.00           H
HETATM   53 HMA2 BPB r   7       7.198 -35.140  15.987  1.00  0.00           H
HETATM   54 HMA3 BPB r   7       6.568 -35.970  17.419  1.00  0.00           H
HETATM   55 HAA1 BPB r   7       2.639 -34.380  15.031  1.00  0.00           H
HETATM   56 HAA2 BPB r   7       3.179 -33.086  13.991  1.00  0.00           H
HETATM   57 HBA1 BPB r   7       3.690 -31.630  15.917  1.00  0.00           H
HETATM   58 HBA2 BPB r   7       3.369 -32.925  17.048  1.00  0.00           H
HETATM   59  HNB BPB r   7       4.784 -38.439  13.390  1.00  0.00           H
HETATM   60 HMB1 BPB r   7       4.245 -39.464  18.031  1.00  0.00           H
HETATM   61 HMB2 BPB r   7       4.816 -41.127  17.916  1.00  0.00           H
HETATM   62 HMB3 BPB r   7       3.103 -40.774  17.746  1.00  0.00           H
HETATM   63 HBB1 BPB r   7       2.609 -42.745  16.674  1.00  0.00           H
HETATM   64 HBB2 BPB r   7       4.231 -43.200  17.189  1.00  0.00           H
HETATM   65 HBB3 BPB r   7       3.288 -44.308  16.160  1.00  0.00           H
HETATM   66  H2C BPB r   7       3.945 -41.823   9.820  1.00  0.00           H
HETATM   67 HMC1 BPB r   7       5.599 -43.276  10.839  1.00  0.00           H
HETATM   68 HMC2 BPB r   7       6.912 -42.185  10.409  1.00  0.00           H
HETATM   69 HMC3 BPB r   7       6.037 -43.073   9.134  1.00  0.00           H
HETATM   70  HAC BPB r   7       5.246 -39.733   6.901  1.00  0.00           H
HETATM   71 HBC1 BPB r   7       3.992 -42.429   7.646  1.00  0.00           H
HETATM   72 HBC2 BPB r   7       5.517 -42.520   6.781  1.00  0.00           H
HETATM   73 HBC3 BPB r   7       4.137 -41.716   6.034  1.00  0.00           H
HETATM   74  HND BPB r   7       5.262 -37.316  11.523  1.00  0.00           H
HETATM   75 HMD1 BPB r   7       5.994 -35.703   6.979  1.00  0.00           H
HETATM   76 HMD2 BPB r   7       7.564 -35.114   7.517  1.00  0.00           H
HETATM   77 HMD3 BPB r   7       6.195 -33.998   7.419  1.00  0.00           H
HETATM   78  HBD BPB r   7       4.632 -32.398  12.199  1.00  0.00           H
HETATM   79 HED1 BPB r   7       8.421 -32.590  14.806  1.00  0.00           H
HETATM   80 HED2 BPB r   7       9.249 -31.785  13.449  1.00  0.00           H
HETATM   81 HED3 BPB r   7       9.520 -33.527  13.747  1.00  0.00           H
HETATM   82  H1A BPB r   7      -0.500 -30.793  16.507  1.00  0.00           H
HETATM   83  H1B BPB r   7       0.269 -29.620  17.620  1.00  0.00           H
ENDMDL
MODEL        6
HETATM    1  CHA BPB r   2      22.878 -53.836   3.002  1.00 77.75           C
HETATM    2  CHB BPB r   2      18.996 -56.547   2.281  1.00 71.93           C
HETATM    3  CHC BPB r   2      17.238 -54.902   6.587  1.00 71.97           C
HETATM    4  CHD BPB r   2      20.977 -51.866   7.139  1.00 78.22           C
HETATM    5  NA  BPB r   2      20.859 -55.121   2.945  1.00 75.38           N
HETATM    6  C1A BPB r   2      22.090 -54.835   2.451  1.00 79.06           C
HETATM    7  C2A BPB r   2      22.443 -55.742   1.264  1.00 76.08           C
HETATM    8  C3A BPB r   2      21.027 -56.146   0.793  1.00 74.61           C
HETATM    9  C4A BPB r   2      20.226 -55.958   2.081  1.00 74.96           C
HETATM   10  CMA BPB r   2      20.491 -55.242  -0.334  1.00 72.35           C
HETATM   11  CAA BPB r   2      23.277 -56.958   1.746  1.00 73.28           C
HETATM   12  CBA BPB r   2      23.635 -57.941   0.623  1.00 76.16           C
HETATM   13  CGA BPB r   2      24.230 -59.247   1.118  1.00 77.61           C
HETATM   14  O1A BPB r   2      24.642 -59.460   2.241  1.00 75.65           O
HETATM   15  O2A BPB r   2      24.217 -60.171   0.129  1.00 79.67           O
HETATM   16  NB  BPB r   2      18.322 -55.538   4.452  1.00 74.11           N
HETATM   17  C1B BPB r   2      18.138 -56.421   3.401  1.00 73.56           C
HETATM   18  C2B BPB r   2      16.967 -57.157   3.671  1.00 71.92           C
HETATM   19  C3B BPB r   2      16.446 -56.689   4.898  1.00 73.22           C
HETATM   20  C4B BPB r   2      17.321 -55.654   5.385  1.00 72.59           C
HETATM   21  CMB BPB r   2      16.357 -58.178   2.755  1.00 71.44           C
HETATM   22  CAB BPB r   2      15.248 -57.262   5.532  1.00 70.30           C
HETATM   23  OBB BPB r   2      14.947 -58.444   5.390  1.00 84.02           O
HETATM   24  CBB BPB r   2      14.283 -56.382   6.312  1.00 64.73           C
HETATM   25  NC  BPB r   2      19.325 -53.619   6.694  1.00 71.49           N
HETATM   26  C1C BPB r   2      18.095 -53.956   7.137  1.00 73.23           C
HETATM   27  C2C BPB r   2      17.696 -53.146   8.390  1.00 68.73           C
HETATM   28  C3C BPB r   2      18.822 -52.125   8.449  1.00 72.58           C
HETATM   29  C4C BPB r   2      19.801 -52.548   7.414  1.00 73.79           C
HETATM   30  CMC BPB r   2      16.266 -52.578   8.350  1.00 64.70           C
HETATM   31  CAC BPB r   2      18.921 -51.025   9.214  1.00 72.08           C
HETATM   32  CBC BPB r   2      17.949 -50.541  10.253  1.00 68.62           C
HETATM   33  ND  BPB r   2      21.597 -53.098   5.094  1.00 74.96           N
HETATM   34  C1D BPB r   2      21.824 -52.071   6.020  1.00 77.39           C
HETATM   35  C2D BPB r   2      22.961 -51.349   5.603  1.00 73.94           C
HETATM   36  C3D BPB r   2      23.431 -51.998   4.426  1.00 77.61           C
HETATM   37  C4D BPB r   2      22.544 -53.062   4.136  1.00 76.91           C
HETATM   38  CMD BPB r   2      23.479 -50.102   6.249  1.00 69.82           C
HETATM   39  CAD BPB r   2      24.525 -52.044   3.500  1.00 75.20           C
HETATM   40  OBD BPB r   2      25.541 -51.352   3.390  1.00 74.34           O
HETATM   41  CBD BPB r   2      24.213 -53.262   2.520  1.00 78.65           C
HETATM   42  CGD BPB r   2      24.195 -52.764   1.096  1.00 71.42           C
HETATM   43  O1D BPB r   2      24.907 -53.160   0.178  1.00 74.55           O
HETATM   44  O2D BPB r   2      23.291 -51.787   0.919  1.00 71.83           O
HETATM   45  CED BPB r   2      23.136 -51.294  -0.413  1.00 78.70           C
HETATM   46  C1  BPB r   2      24.528 -61.518   0.523  1.00 91.50           C
HETATM   47  HHB BPB r   2      18.644 -57.219   1.504  1.00  0.00           H
HETATM   48  HHC BPB r   2      16.362 -55.120   7.181  1.00  0.00           H
HETATM   49  HHD BPB r   2      21.255 -51.049   7.795  1.00  0.00           H
HETATM   50  H2A BPB r   2      23.000 -55.215   0.479  1.00  0.00           H
HETATM   51  H3A BPB r   2      20.984 -57.184   0.448  1.00  0.00           H
HETATM   52 HMA1 BPB r   2      21.090 -55.352  -1.247  1.00  0.00           H
HETATM   53 HMA2 BPB r   2      20.516 -54.189  -0.029  1.00  0.00           H
HETATM   54 HMA3 BPB r   2      19.453 -55.494  -0.574  1.00  0.00           H
HETATM   55 HAA1 BPB r   2      22.717 -57.478   2.531  1.00  0.00           H
HETATM   56 HAA2 BPB r   2      24.195 -56.607   2.225  1.00  0.00           H
HETATM   57 HBA1 BPB r   2      24.342 -57.491  -0.083  1.00  0.00           H
HETATM   58 HBA2 BPB r   2      22.755 -58.202   0.026  1.00  0.00           H
HETATM   59  HNB BPB r   2      19.132 -54.936   4.533  1.00  0.00           H
HETATM   60 HMB1 BPB r   2      17.122 -58.714   2.184  1.00  0.00           H
HETATM   61 HMB2 BPB r   2      15.682 -57.704   2.027  1.00  0.00           H
HETATM   62 HMB3 BPB r   2      15.776 -58.900   3.329  1.00  0.00           H
HETATM   63 HBB1 BPB r   2      14.597 -55.343   6.402  1.00  0.00           H
HETATM   64 HBB2 BPB r   2      14.108 -56.816   7.299  1.00  0.00           H
HETATM   65 HBB3 BPB r   2      13.331 -56.413   5.774  1.00  0.00           H
HETATM   66  H2C BPB r   2      17.778 -53.798   9.272  1.00  0.00           H
HETATM   67 HMC1 BPB r   2      15.545 -53.345   8.052  1.00  0.00           H
HETATM   68 HMC2 BPB r   2      16.184 -51.758   7.634  1.00  0.00           H
HETATM   69 HMC3 BPB r   2      15.952 -52.200   9.327  1.00  0.00           H
HETATM   70  HAC BPB r   2      19.797 -50.391   9.088  1.00  0.00           H
HETATM   71 HBC1 BPB r   2      17.295 -51.334  10.627  1.00  0.00           H
HETATM   72 HBC2 BPB r   2      17.297 -49.740   9.865  1.00  0.00           H
HETATM   73 HBC3 BPB r   2      18.494 -50.111  11.099  1.00  0.00           H
HETATM   74  HND BPB r   2      20.824 -53.749   5.192  1.00  0.00           H
HETATM   75 HMD1 BPB r   2      23.453 -50.177   7.339  1.00  0.00           H
HETATM   76 HMD2 BPB r   2      22.873 -49.222   5.987  1.00  0.00           H
HETATM   77 HMD3 BPB r   2      24.507 -49.903   5.935  1.00  0.00           H
HETATM   78  HBD BPB r   2      25.040 -53.977   2.602  1.00  0.00           H
HETATM   79 HED1 BPB r   2      22.665 -52.053  -1.042  1.00  0.00           H
HETATM   80 HED2 BPB r   2      24.101 -51.016  -0.844  1.00  0.00           H
HETATM   81 HED3 BPB r   2      22.486 -50.424  -0.332  1.00  0.00           H
HETATM   82  H1A BPB r   2      23.683 -61.945   1.071  1.00  0.00           H
HETATM   83  H1B BPB r   2      25.405 -61.537   1.172  1.00  0.00           H
ENDMDL
MODEL        7
HETATM    1  CHA BPB r   7       5.306 -34.481  12.501  1.00 63.96           C
HETATM    2  CHB BPB r   7       4.608 -37.713  15.990  1.00 64.38           C
HETATM    3  CHC BPB r   7       4.625 -41.104  12.439  1.00 64.92           C
HETATM    4  CHD BPB r   7       5.763 -37.886   8.971  1.00 62.40           C
HETATM    5  NA  BPB r   7       4.904 -36.320  14.004  1.00 66.67           N
HETATM    6  C1A BPB r   7       5.025 -34.995  13.755  1.00 64.64           C
HETATM    7  C2A BPB r   7       4.789 -34.150  15.004  1.00 62.25           C
HETATM    8  C3A BPB r   7       5.007 -35.199  16.117  1.00 62.27           C
HETATM    9  C4A BPB r   7       4.802 -36.506  15.350  1.00 65.55           C
HETATM   10  CMA BPB r   7       6.404 -35.145  16.757  1.00 60.64           C
HETATM   11  CAA BPB r   7       3.358 -33.572  14.973  1.00 64.43           C
HETATM   12  CBA BPB r   7       3.093 -32.544  16.066  1.00 65.40           C
HETATM   13  CGA BPB r   7       1.639 -32.134  16.148  1.00 67.27           C
HETATM   14  O1A BPB r   7       0.714 -32.682  15.585  1.00 71.79           O
HETATM   15  O2A BPB r   7       1.511 -31.081  16.976  1.00 74.71           O
HETATM   16  NB  BPB r   7       4.623 -39.214  14.035  1.00 66.33           N
HETATM   17  C1B BPB r   7       4.498 -38.999  15.395  1.00 65.08           C
HETATM   18  C2B BPB r   7       4.289 -40.254  16.003  1.00 64.59           C
HETATM   19  C3B BPB r   7       4.304 -41.235  14.970  1.00 65.12           C
HETATM   20  C4B BPB r   7       4.533 -40.544  13.730  1.00 64.09           C
HETATM   21  CMB BPB r   7       4.117 -40.442  17.482  1.00 67.46           C
HETATM   22  CAB BPB r   7       4.082 -42.680  15.057  1.00 65.50           C
HETATM   23  OBB BPB r   7       4.253 -43.446  14.100  1.00 67.55           O
HETATM   24  CBB BPB r   7       3.553 -43.280  16.354  1.00 66.49           C
HETATM   25  NC  BPB r   7       5.207 -39.227  10.950  1.00 64.60           N
HETATM   26  C1C BPB r   7       4.914 -40.518  11.219  1.00 66.41           C
HETATM   27  C2C BPB r   7       4.949 -41.387   9.964  1.00 62.90           C
HETATM   28  C3C BPB r   7       5.216 -40.355   8.893  1.00 65.94           C
HETATM   29  C4C BPB r   7       5.441 -39.079   9.600  1.00 66.22           C
HETATM   30  CMC BPB r   7       5.960 -42.543  10.067  1.00 64.64           C
HETATM   31  CAC BPB r   7       5.081 -40.553   7.574  1.00 64.88           C
HETATM   32  CBC BPB r   7       4.661 -41.861   6.974  1.00 66.26           C
HETATM   33  ND  BPB r   7       5.452 -36.499  10.951  1.00 62.97           N
HETATM   34  C1D BPB r   7       5.789 -36.618   9.598  1.00 62.90           C
HETATM   35  C2D BPB r   7       6.070 -35.331   9.093  1.00 61.48           C
HETATM   36  C3D BPB r   7       5.912 -34.444  10.194  1.00 60.97           C
HETATM   37  C4D BPB r   7       5.539 -35.214  11.325  1.00 63.74           C
HETATM   38  CMD BPB r   7       6.453 -35.001   7.685  1.00 66.06           C
HETATM   39  CAD BPB r   7       5.882 -33.068  10.563  1.00 66.15           C
HETATM   40  OBD BPB r   7       6.062 -32.051   9.872  1.00 65.92           O
HETATM   41  CBD BPB r   7       5.520 -33.021  12.104  1.00 69.23           C
HETATM   42  CGD BPB r   7       6.625 -32.361  12.898  1.00 67.47           C
HETATM   43  O1D BPB r   7       6.572 -31.277  13.459  1.00 69.37           O
HETATM   44  O2D BPB r   7       7.724 -33.144  12.932  1.00 65.41           O
HETATM   45  CED BPB r   7       8.786 -32.739  13.792  1.00 73.67           C
HETATM   46  C1  BPB r   7       0.192 -30.667  17.343  1.00 75.51           C
HETATM   47  HHB BPB r   7       4.521 -37.678  17.071  1.00  0.00           H
HETATM   48  HHC BPB r   7       4.468 -42.173  12.434  1.00  0.00           H
HETATM   49  HHD BPB r   7       5.957 -37.910   7.905  1.00  0.00           H
HETATM   50  H2A BPB r   7       5.503 -33.322  15.087  1.00  0.00           H
HETATM   51  H3A BPB r   7       4.275 -35.088  16.922  1.00  0.00           H
HETATM   52 HMA1 BPB r   7       6.523 -34.233  17.350  1.00  0.00           H
HETATM   53 HMA2 BPB r   7       7.192 -35.167  15.994  1.00  0.00           H
HETATM   54 HMA3 BPB r   7       6.559 -36.000  17.424  1.00  0.00           H
HETATM   55 HAA1 BPB r   7       2.632 -34.389  15.046  1.00  0.00           H
HETATM   56 HAA2 BPB r   7       3.176 -33.100  14.001  1.00  0.00           H
HETATM   57 HBA1 BPB r   7       3.696 -31.640  15.922  1.00  0.00           H
HETATM   58 HBA2 BPB r   7       3.369 -32.930  17.058  1.00  0.00           H
HETATM   59  HNB BPB r   7       4.774 -38.457  13.378  1.00  0.00           H
HETATM   60 HMB1 BPB r   7       4.278 -39.502  18.018  1.00  0.00           H
HETATM   61 HMB2 BPB r   7       4.822 -41.174  17.891  1.00  0.00           H
HETATM   62 HMB3 BPB r   7       3.111 -40.793  17.737  1.00  0.00           H
HETATM   63 HBB1 BPB r   7       2.660 -42.758  16.707  1.00  0.00           H
HETATM   64 HBB2 BPB r   7       4.295 -43.231  17.157  1.00  0.00           H
HETATM   65 HBB3 BPB r   7       3.304 -44.326  16.160  1.00  0.00           H
HETATM   66  H2C BPB r   7       3.964 -41.832   9.797  1.00  0.00           H
HETATM   67 HMC1 BPB r   7       5.630 -43.276  10.809  1.00  0.00           H
HETATM   68 HMC2 BPB r   7       6.932 -42.169  10.395  1.00  0.00           H
HETATM   69 HMC3 BPB r   7       6.075 -43.056   9.107  1.00  0.00           H
HETATM   70  HAC BPB r   7       5.237 -39.721   6.888  1.00  0.00           H
HETATM   71 HBC1 BPB r   7       3.988 -42.415   7.637  1.00  0.00           H
HETATM   72 HBC2 BPB r   7       5.518 -42.515   6.783  1.00  0.00           H
HETATM   73 HBC3 BPB r   7       4.144 -41.712   6.023  1.00  0.00           H
HETATM   74  HND BPB r   7       5.237 -37.319  11.515  1.00  0.00           H
HETATM   75 HMD1 BPB r   7       5.965 -35.679   6.977  1.00  0.00           H
HETATM   76 HMD2 BPB r   7       7.535 -35.093   7.518  1.00  0.00           H
HETATM   77 HMD3 BPB r   7       6.166 -33.977   7.430  1.00  0.00           H
HETATM   78  HBD BPB r   7       4.625 -32.401  12.220  1.00  0.00           H
HETATM   79 HED1 BPB r   7       8.424 -32.605  14.816  1.00  0.00           H
HETATM   80 HED2 BPB r   7       9.246 -31.809  13.448  1.00  0.00           H
HETATM   81 HED3 BPB r   7       9.512 -33.551  13.754  1.00  0.00           H
HETATM   82  H1A BPB r   7      -0.496 -30.788  16.503  1.00  0.00           H
HETATM   83  H1B BPB r   7       0.272 -29.618  17.618  1.00  0.00           H
ENDMDL
MODEL        8
HETATM    1  CHA BPB r   2      22.878 -53.837   3.002  1.00 77.75           C
HETATM    2  CHB BPB r   2      19.005 -56.556   2.270  1.00 71.93           C
HETATM    3  CHC BPB r   2      17.237 -54.913   6.573  1.00 71.97           C
HETATM    4  CHD BPB r   2      20.972 -51.872   7.140  1.00 78.22           C
HETATM    5  NA  BPB r   2      20.862 -55.127   2.941  1.00 75.38           N
HETATM    6  C1A BPB r   2      22.093 -54.837   2.450  1.00 79.06           C
HETATM    7  C2A BPB r   2      22.451 -55.741   1.263  1.00 76.08           C
HETATM    8  C3A BPB r   2      21.037 -56.147   0.788  1.00 74.61           C
HETATM    9  C4A BPB r   2      20.234 -55.964   2.074  1.00 74.96           C
HETATM   10  CMA BPB r   2      20.500 -55.243  -0.337  1.00 72.35           C
HETATM   11  CAA BPB r   2      23.286 -56.956   1.745  1.00 73.28           C
HETATM   12  CBA BPB r   2      23.642 -57.939   0.622  1.00 76.16           C
HETATM   13  CGA BPB r   2      24.233 -59.247   1.118  1.00 77.61           C
HETATM   14  O1A BPB r   2      24.640 -59.460   2.243  1.00 75.65           O
HETATM   15  O2A BPB r   2      24.221 -60.170   0.130  1.00 79.67           O
HETATM   16  NB  BPB r   2      18.327 -55.550   4.441  1.00 74.11           N
HETATM   17  C1B BPB r   2      18.145 -56.432   3.388  1.00 73.56           C
HETATM   18  C2B BPB r   2      16.972 -57.165   3.652  1.00 71.92           C
HETATM   19  C3B BPB r   2      16.446 -56.695   4.876  1.00 73.22           C
HETATM   20  C4B BPB r   2      17.323 -55.663   5.370  1.00 72.59           C
HETATM   21  CMB BPB r   2      16.361 -58.182   2.732  1.00 71.44           C
HETATM   22  CAB BPB r   2      15.234 -57.246   5.495  1.00 70.30           C
HETATM   23  OBB BPB r   2      14.893 -58.416   5.335  1.00 84.02           O
HETATM   24  CBB BPB r   2      14.296 -56.349   6.288  1.00 64.73           C
HETATM   25  NC  BPB r   2      19.324 -53.630   6.692  1.00 71.49           N
HETATM   26  C1C BPB r   2      18.094 -53.967   7.128  1.00 73.23           C
HETATM   27  C2C BPB r   2      17.691 -53.159   8.382  1.00 68.73           C
HETATM   28  C3C BPB r   2      18.816 -52.137   8.447  1.00 72.58           C
HETATM   29  C4C BPB r   2      19.798 -52.557   7.414  1.00 73.79           C
HETATM   30  CMC BPB r   2      16.261 -52.592   8.342  1.00 64.70           C
HETATM   31  CAC BPB r   2      18.911 -51.038   9.214  1.00 72.08           C
HETATM   32  CBC BPB r   2      17.935 -50.556  10.251  1.00 68.62           C
HETATM   33  ND  BPB r   2      21.594 -53.102   5.096  1.00 74.96           N
HETATM   34  C1D BPB r   2      21.820 -52.075   6.021  1.00 77.39           C
HETATM   35  C2D BPB r   2      22.954 -51.349   5.603  1.00 73.94           C
HETATM   36  C3D BPB r   2      23.425 -51.999   4.427  1.00 77.61           C
HETATM   37  C4D BPB r   2      22.541 -53.064   4.137  1.00 76.91           C
HETATM   38  CMD BPB r   2      23.471 -50.101   6.247  1.00 69.82           C
HETATM   39  CAD BPB r   2      24.521 -52.044   3.502  1.00 75.20           C
HETATM   40  OBD BPB r   2      25.536 -51.352   3.395  1.00 74.34           O
HETATM   41  CBD BPB r   2      24.211 -53.261   2.521  1.00 78.65           C
HETATM   42  CGD BPB r   2      24.193 -52.763   1.098  1.00 71.42           C
HETATM   43  O1D BPB r   2      24.908 -53.157   0.181  1.00 74.55           O
HETATM   44  O2D BPB r   2      23.286 -51.788   0.920  1.00 71.83           O
HETATM   45  CED BPB r   2      23.135 -51.293  -0.411  1.00 78.70           C
HETATM   46  C1  BPB r   2      24.528 -61.518   0.523  1.00 91.50           C
HETATM   47  HHB BPB r   2      18.655 -57.228   1.492  1.00  0.00           H
HETATM   48  HHC BPB r   2      16.361 -55.132   7.167  1.00  0.00           H
HETATM   49  HHD BPB r   2      21.249 -51.055   7.797  1.00  0.00           H
HETATM   50  H2A BPB r   2      23.009 -55.211   0.480  1.00  0.00           H
HETATM   51  H3A BPB r   2      20.997 -57.185   0.441  1.00  0.00           H
HETATM   52 HMA1 BPB r   2      21.099 -55.350  -1.250  1.00  0.00           H
HETATM   53 HMA2 BPB r   2      20.522 -54.190  -0.030  1.00  0.00           H
HETATM   54 HMA3 BPB r   2      19.462 -55.496  -0.578  1.00  0.00           H
HETATM   55 HAA1 BPB r   2      22.727 -57.476   2.531  1.00  0.00           H
HETATM   56 HAA2 BPB r   2      24.205 -56.605   2.222  1.00  0.00           H
HETATM   57 HBA1 BPB r   2      24.351 -57.491  -0.084  1.00  0.00           H
HETATM   58 HBA2 BPB r   2      22.762 -58.199   0.024  1.00  0.00           H
HETATM   59  HNB BPB r   2      19.139 -54.951   4.524  1.00  0.00           H
HETATM   60 HMB1 BPB r   2      17.125 -58.715   2.158  1.00  0.00           H
HETATM   61 HMB2 BPB r   2      15.686 -57.704   2.007  1.00  0.00           H
HETATM   62 HMB3 BPB r   2      15.779 -58.905   3.304  1.00  0.00           H
HETATM   63 HBB1 BPB r   2      14.609 -55.307   6.333  1.00  0.00           H
HETATM   64 HBB2 BPB r   2      14.168 -56.750   7.296  1.00  0.00           H
HETATM   65 HBB3 BPB r   2      13.323 -56.403   5.791  1.00  0.00           H
HETATM   66  H2C BPB r   2      17.772 -53.812   9.264  1.00  0.00           H
HETATM   67 HMC1 BPB r   2      15.540 -53.359   8.044  1.00  0.00           H
HETATM   68 HMC2 BPB r   2      16.180 -51.772   7.624  1.00  0.00           H
HETATM   69 HMC3 BPB r   2      15.947 -52.211   9.318  1.00  0.00           H
HETATM   70  HAC BPB r   2      19.786 -50.403   9.091  1.00  0.00           H
HETATM   71 HBC1 BPB r   2      17.294 -51.353  10.637  1.00  0.00           H
HETATM   72 HBC2 BPB r   2      17.270 -49.770   9.856  1.00  0.00           H
HETATM   73 HBC3 BPB r   2      18.475 -50.108  11.090  1.00  0.00           H
HETATM   74  HND BPB r   2      20.821 -53.753   5.193  1.00  0.00           H
HETATM   75 HMD1 BPB r   2      23.448 -50.176   7.337  1.00  0.00           H
HETATM   76 HMD2 BPB r   2      22.861 -49.223   5.985  1.00  0.00           H
HETATM   77 HMD3 BPB r   2      24.497 -49.900   5.930  1.00  0.00           H
HETATM   78  HBD BPB r   2      25.038 -53.975   2.604  1.00  0.00           H
HETATM   79 HED1 BPB r   2      22.666 -52.051  -1.043  1.00  0.00           H
HETATM   80 HED2 BPB r   2      24.101 -51.013  -0.839  1.00  0.00           H
HETATM   81 HED3 BPB r   2      22.483 -50.423  -0.331  1.00  0.00           H
HETATM   82  H1A BPB r   2      23.682 -61.943   1.070  1.00  0.00           H
HETATM   83  H1B BPB r   2      25.405 -61.539   1.173  1.00  0.00           H
ENDMDL
END   
