# Supplementary material for: Absence of electron-transfer-associated changes in the time-dependent X-ray free-electron laser structures of the photosynthetic reaction center
Source: eLife. 2023 Oct 5;12:RP88955. doi: 10.7554/eLife.88955 (PMC10554733; doi:10.7554/eLife.88955)
Supplement: Figure 7—source data 1. [file elife-88955-fig7-data1.zip › Figure 7-source data 1/Figure 7-source data 1.xlsx]

## Sheet: Sheet1
			5 ps	300 ps
	PL	sad	0.2	0.2
		ruf	0	0
		dom	0.2	0.2
		wav x	0.1	0.1
		wav y	-0.1	-0.1
		pro	0	0
	PM	sad	0.1	0.1
		ruf	0	0
		dom	0.2	0.2
		wav x	0.1	0.1
		wav y	-0.1	-0.1
		pro	0	0
	BL	sad	0.1	0.1
		ruf	-0.1	-0.1
		dom	0.2	0.2
		wav x	0.2	0.2
		wav y	-0.1	-0.1
		pro	0	0
	BM	sad	0.2	0.2
		ruf	-0.1	-0.1
		dom	0.2	0.2
		wav x	0.1	0.1
		wav y	0	0
		pro	-0.1	-0.1
	HL	sad	0	0
		ruf	-0.1	-0.1
		dom	0	0
		wav x	0	0
		wav y	0	0
		pro	0	0
	HM	sad	0	0
		ruf	0	0
		dom	0	0
		wav x	0	0
		wav y	-0.1	-0.1
		pro	0	0
