# Supplementary material for: Absence of electron-transfer-associated changes in the time-dependent X-ray free-electron laser structures of the photosynthetic reaction center
Source: eLife. 2023 Oct 5;12:RP88955. doi: 10.7554/eLife.88955 (PMC10554733; doi:10.7554/eLife.88955)
Supplement: Figure 9—source data 1. [file elife-88955-fig9-data1.zip › Figure 9-source data 1/Figure 9-source data 1.xlsx]

## Sheet: Sheet1
	Dataset a	5 ps	300 ps
	QA	-68	-8
	Dataset b	1 ps	5 ps	20 ps	300 ps	8 ms
	QA	-108	-22	-83	-100	-65
